# Supplementary material for: A Hybrid Stacked Restricted Boltzmann Machine with Sobel Directional Patterns for Melanoma Prediction in Colored Skin Images
Source: Diagnostics (Basel). 2023 Mar 14;13(6):1104. doi: 10.3390/diagnostics13061104 (PMC10047753; doi:10.3390/diagnostics13061104)
Supplement: Supplementary file 1 [file diagnostics-13-01104-s001.zip]

Archive with 1 entries (1 files):
- diagnostics-2220485-supplementary.pdf
